# Supplementary material for: Transcriptional Profiling of Primordial Germ Cells During Chicken Embryonic Development
Source: Vet Sci. 2026 Jul 7;13(7):662. doi: 10.3390/vetsci13070662 (PMC13418713; doi:10.3390/vetsci13070662)
Supplement: Supplementary file 1 [file vetsci-13-00662-s001.zip]

Archive with 4 entries (4 files):
- Supplementary_Materials.pdf
- S1_300dpi.tiff
- S2_300dpi.tiff
- S3_300dpi.tif
